# Supplementary material for: The Pivotal Role of Benzimidazole in Improving the Thermal and Dielectric Performance of Upilex-Type Polyimide
Source: Polymers (Basel). 2023 May 17;15(10):2343. doi: 10.3390/polym15102343 (PMC10223674; doi:10.3390/polym15102343)
Supplement: Supplementary file 1 [file polymers-15-02343-s001.zip]

Archive with 1 entries (1 files):
- polymers-2351968-supplementary.pdf
